# Supplementary material for: Ontogenetic Shifts in Body Morphology of Demersal Sharks’ Species (Order: Squaliformes) Inhabiting the Western-Central Mediterranean Sea, with Implications for Their Bio-Ecological Role
Source: Biology (Basel). 2023 Aug 19;12(8):1150. doi: 10.3390/biology12081150 (PMC10452567; doi:10.3390/biology12081150)
Supplement: Supplementary file 1 [file biology-12-01150-s001.zip]

Archive with 1 entries (1 files):
- biology-2525370-supplementary.xlsx
