# Supplementary material for: Ontogenetic Shifts in Body Morphology of Demersal Sharks’ Species (Order: Squaliformes) Inhabiting the Western-Central Mediterranean Sea, with Implications for Their Bio-Ecological Role
Source: Biology (Basel). 2023 Aug 19;12(8):1150. doi: 10.3390/biology12081150 (PMC10452567; doi:10.3390/biology12081150)
Supplement: Supplementary file 1 [file biology-12-01150-s001.zip › biology-2525370-supplementary.xlsx]

## Sheet: Supp. Tab. 1
Supplemetary Table S1. Similarity percentages analysis (Simper) with each body linear measurements contribution in discriminating each species large and small individuals. Measures acronyms are reffered to Table 1 (in the main text).
Centrophorus uyato								Dalatias licha								Etmopterus spinax								Oxinotus centrina								Squalus blainville
SIMPER								SIMPER								SIMPER								SIMPER								SIMPER
Similarity Percentages - species contributions								Similarity Percentages - species contributions								Similarity Percentages - species contributions								Similarity Percentages - species contributions								Similarity Percentages - species contributions
One-Way Analysis								One-Way Analysis								One-Way Analysis								One-Way Analysis								One-Way Analysis
Parameters								Parameters								Parameters								Parameters								Parameters
Resemblance: D1 Euclidean distance								Resemblance: D1 Euclidean distance								Resemblance: D1 Euclidean distance								Resemblance: D1 Euclidean distance								Resemblance: D1 Euclidean distance
Cut off for low contributions: 70,00%								Cut off for low contributions: 70,00%								Cut off for low contributions: 70,00%								Cut off for low contributions: 70,00%								Cut off for low contributions: 70,00%
Group Large								Group large								Group Large								Group Large								Group Small
Average squared distance = 142,02								Average squared distance = 81,76								Average squared distance = 65,22								Average squared distance = 92,63								Average squared distance = 46,90
Measure	Av.Value	Av.Sq.Dist	Sq.Dist/SD	Contrib%	Cum.%			Measure	Av.Value	Av.Sq.Dist	Sq.Dist/SD	Contrib%	Cum.%			Measure	Av.Value	Av.Sq.Dist	Sq.Dist/SD	Contrib%	Cum.%			Measure	Av.Value	Av.Sq.Dist	Sq.Dist/SD	Contrib%	Cum.%			Measure	Av.Value	Av.Sq.Dist	Sq.Dist/SD	Contrib%	Cum.%
D2H	4.53	0.232	0.48	0.16	0.16			PN	0.956	0.0658	0.5	0.08	0.08			D1H	3.21	0.117	0.42	0.18	0.18			INW	1.23	0.0615	0.43	0.07	0.07			INW	4.79	0.0737	0.45	0.16	0.16
INW	3.81	0.24	0.45	0.17	0.33			INW	3.09	0.131	0.47	0.16	0.24			INW	3.27	0.156	0.38	0.24	0.42			POB	5.98	0.0652	0.39	0.07	0.14			INO	8.5	0.115	0.46	0.24	0.4
D2B'	4.54	0.382	0.36	0.27	0.6			D1B	5.03	0.214	0.49	0.26	0.5			D1B'	3.8	0.194	0.41	0.3	0.72			D2I	3.09	0.224	0.52	0.24	0.38			P1B	4.92	0.188	0.48	0.4	0.8
P2B	4.32	0.501	0.48	0.35	0.95			D2H	5.69	0.288	0.48	0.35	0.85			P2H	4.52	0.224	0.44	0.34	1.06			INO	8.71	0.24	0.46	0.26	0.64			PN	2.51	0.222	0.46	0.47	1.28
DCS	6.85	0.515	0.35	0.36	1.32			D2A	10	0.39	0.42	0.48	1.33			D1I	3.76	0.242	0.42	0.37	1.43			PSP	10.1	0.297	0.45	0.32	0.96			D1B	7.62	0.277	0.48	0.59	1.87
PN	2.87	0.518	0.41	0.37	1.68			D2B	6.56	0.477	0.38	0.58	1.91			PN	1.7	0.258	0.47	0.4	1.83			PN	2.13	0.305	0.49	0.33	1.29			P2A	6.36	0.295	0.44	0.63	2.5
D2I	3.63	0.58	0.47	0.41	2.09			P1B	5.4	0.511	0.51	0.63	2.54			POB	6.46	0.267	0.47	0.41	2.24			MOW	5.8	0.314	0.38	0.34	1.63			D2H	4.25	0.305	0.49	0.65	3.15
D1H	5.84	0.593	0.49	0.42	2.51			D1H	4.44	0.58	0.46	0.71	3.25			D2B'	5.16	0.28	0.46	0.43	2.67			P2B	6.42	0.37	0.44	0.4	2.03			P1I	11	0.334	0.48	0.71	3.86
POB	8.02	0.619	0.41	0.44	2.94			P2B	7.15	0.71	0.47	0.87	4.12			D2H	4.64	0.328	0.47	0.5	3.17			D2B	11.3	0.463	0.44	0.5	2.53			D2B	6.01	0.403	0.43	0.86	4.72
INO	9.17	0.766	0.47	0.54	3.48			CPV	11	0.76	0.4	0.93	5.05			P2A	6.62	0.355	0.44	0.54	3.71			D2B'	4.84	0.589	0.5	0.64	3.16			D1I	5.97	0.405	0.34	0.86	5.58
D1B'	6.97	0.927	0.44	0.65	4.14			D1I	5.76	0.878	0.47	1.07	6.12			D1B	5.87	0.368	0.41	0.56	4.28			POR	4.23	0.611	0.47	0.66	3.82			D1H	7.84	0.407	0.44	0.87	6.45
CPV	10.7	0.941	0.42	0.66	4.8			D1A	8.42	1.09	0.41	1.34	7.46			INO	8.61	0.372	0.48	0.57	4.85			P1B	6	0.667	0.47	0.72	4.54			CPV	10.1	0.418	0.48	0.89	7.34
P1B	4.47	0.954	0.47	0.67	5.47			MOW	6.92	1.22	0.53	1.49	8.95			P1H	5.16	0.396	0.49	0.61	5.45			DCS	10.2	0.78	0.4	0.84	5.38			P1A	13.1	0.488	0.42	1.04	8.38
PSP	13.2	1.02	0.5	0.72	6.19			P1H	6.26	1.23	0.36	1.5	10.45			P2B	5.61	0.413	0.41	0.63	6.09			CPV	11.3	0.795	0.44	0.86	6.24			D1A	13.6	0.517	0.46	1.1	9.49
D2B	7.58	1.08	0.47	0.76	6.95			INO	5.52	1.24	0.42	1.51	11.96			D2I	3.99	0.535	0.48	0.82	6.91			P1H	8.76	0.997	0.4	1.08	7.32			POB	4.56	0.535	0.46	1.14	10.63
P2A	7.08	1.21	0.49	0.85	7.8			POB	3.1	1.31	0.56	1.6	13.56			D1A	7.52	0.557	0.42	0.85	7.76			P1I	6.11	1.11	0.42	1.2	8.51			D2I	4.74	0.568	0.41	1.21	11.84
D2A	7.78	1.35	0.47	0.95	8.75			POR	4.48	1.44	0.47	1.77	15.33			MOW	9.53	0.648	0.37	0.99	8.76			D2H	8.64	1.13	0.43	1.21	9.73			MOW	10.5	0.581	0.48	1.24	13.08
D1I	6.02	1.53	0.49	1.08	9.82			P2A	8.47	1.45	0.43	1.77	17.1			P1I	5.16	0.724	0.4	1.11	9.87			D1I	3.6	1.15	0.5	1.24	10.97			P1H	11.1	0.63	0.33	1.34	14.42
P2H	5.84	1.67	0.49	1.18	11			P1I	6.08	1.46	0.45	1.78	18.88			D2B	8.26	0.737	0.48	1.13	11			P2H	9.38	1.37	0.39	1.48	12.44			P2L	11.6	0.656	0.46	1.4	15.82
D1A	11.9	1.71	0.41	1.21	12.21			D2I	4.7	1.46	0.47	1.79	20.66			P1B	5.32	0.911	0.46	1.4	12.39			P2A	9.16	1.37	0.42	1.48	13.93			DCS	11	0.784	0.46	1.67	17.49
P1H	8.16	1.75	0.46	1.23	13.44			PSP	7.53	2.04	0.49	2.49	23.16			D2A	10.2	0.914	0.44	1.4	13.79			CDM	18.9	1.45	0.42	1.56	15.49			D2A	11.1	0.839	0.44	1.79	19.28
MOW	9.49	1.98	0.44	1.39	14.83			DCS	10.2	2.05	0.44	2.51	25.66			P1A	8.96	1.05	0.44	1.61	15.41			PCA	8.71	1.57	0.49	1.7	17.19			CDM	20.5	1.24	0.34	2.65	21.93
D1B	12.3	2.07	0.42	1.46	16.29			P2H	7.04	2.24	0.5	2.75	28.41			PSP	12.5	1.11	0.47	1.7	17.1			IDS	32.8	1.75	0.41	1.89	19.07			IDS	24.3	1.34	0.43	2.86	24.8
CDM	17.5	2.11	0.42	1.48	17.78			P1A	13.5	2.44	0.48	2.98	31.4			CPV	10.7	1.11	0.33	1.7	18.81			D2A	14.7	1.78	0.44	1.92	20.99			HDL	20.2	1.5	0.49	3.21	28
IDS	33.3	2.23	0.48	1.57	19.34			PD2	64.6	2.87	0.5	3.51	34.91			IDS	30.1	1.21	0.44	1.85	20.66			D1B'	8.9	1.9	0.46	2.05	23.04			PD1	30	2	0.44	4.26	32.27
PCA	15.2	2.38	0.41	1.68	21.02			HDL	18.9	3.34	0.44	4.08	38.99			CDM	21.5	1.36	0.44	2.09	22.75			D1B	19.1	1.92	0.4	2.07	25.11			PG1	16	2.01	0.48	4.28	36.55
PG1	17.5	2.48	0.43	1.75	22.77			PCA	12.4	3.69	0.48	4.51	43.51			PCA	16.2	1.68	0.42	2.57	25.32			PD1	22.6	2.2	0.46	2.37	27.49			PP2	49.4	4.26	0.41	9.08	45.63
POR	8.48	2.51	0.47	1.77	24.54			PD1	36.4	3.79	0.47	4.63	48.14			POR	7.47	2.04	0.48	3.12	28.44			PD2	63	2.42	0.5	2.61	30.1			PD2	61.9	4.31	0.49	9.19	54.82
P1A	12	2.88	0.46	2.03	26.56			CDM	21.7	4.13	0.43	5.05	53.18			PD1	34.1	2.06	0.44	3.16	31.61			PG1	12.5	2.66	0.5	2.88	32.98			POR	9.14	4.41	0.17	9.41	64.23
PD1	33.8	3.18	0.46	2.24	28.8			FL	89.5	4.68	0.46	5.72	58.91			FL	88.2	2.42	0.37	3.72	35.32			FL	93.7	3.1	0.45	3.35	36.32			PCA	28.3	4.6	0.47	9.81	74.03
P1I	14.3	3.65	0.42	2.57	31.37			IDS	29.5	4.95	0.32	6.06	64.97			HDL	20.5	2.8	0.48	4.29	39.61			D1H	11.5	3.41	0.43	3.68	40.01
FL	92.7	5.92	0.49	4.17	35.54			PG1	13.7	5	0.38	6.11	71.08			PG1	17.4	3.79	0.44	5.81	45.42			HDL	18.4	3.81	0.46	4.11	44.12			Group Large
PD2	71.7	6.03	0.42	4.24	39.78											PD2	61.5	4.41	0.37	6.76	52.19			D1A	19.7	3.99	0.46	4.3	48.42			Average squared distance = 77,56
HDL	21.5	7.96	0.5	5.6	45.39			Group small								DCS	10.1	6.62	0.14	10.16	62.34			P1A	16.5	5.34	0.46	5.76	54.18
PP2	63.2	36.4	0.49	25.62	71.01			Average squared distance = 40,01								PP2	54.5	11.3	0.37	17.39	79.73			PP2	68.8	19.6	0.38	21.11	75.3			Measure	Av.Value	Av.Sq.Dist	Sq.Dist/SD	Contrib%	Cum.%
																																INO	8.47	0.127	0.46	0.16	0.16
Group Small								Species	Av.Value	Av.Sq.Dist	Sq.Dist/SD	Contrib%	Cum.%			Group Small								Group Small								INW	4.33	0.151	0.44	0.19	0.36
Average squared distance = 48,24								PN	1.13	0.0412	0.46	0.1	0.1			Average squared distance = 90,64								Average squared distance = 132,15								PN	2.29	0.154	0.47	0.2	0.56
								INW	3.49	0.168	0.31	0.42	0.52																			D2H	4.01	0.21	0.42	0.27	0.83
Measure	Av.Value	Av.Sq.Dist	Sq.Dist/SD	Contrib%	Cum.%			D2H	4.62	0.239	0.44	0.6	1.12			Measure	Av.Value	Av.Sq.Dist	Sq.Dist/SD	Contrib%	Cum.%			Measure	Av.Value	Av.Sq.Dist	Sq.Dist/SD	Contrib%	Cum.%			D1B	7.7	0.327	0.46	0.42	1.25
INW	4.51	0.164	0.34	0.34	0.34			D1H	3.64	0.285	0.43	0.71	1.83			D1H	3.12	0.127	0.44	0.14	0.14			INW	1.32	0.0759	0.4	0.06	0.06			D1H	7.07	0.335	0.42	0.43	1.68
D2H	4.66	0.176	0.46	0.36	0.7			D2I	4.02	0.288	0.42	0.72	2.55			P2H	4.21	0.18	0.4	0.2	0.34			INO	8.97	0.226	0.45	0.17	0.23			DCS	11.2	0.393	0.5	0.51	2.19
D2B'	4.46	0.19	0.48	0.39	1.1			D1B	4.62	0.296	0.46	0.74	3.29			D1B'	3.68	0.19	0.42	0.21	0.55			D2I	3.53	0.327	0.46	0.25	0.48			D1I	5.44	0.458	0.41	0.59	2.78
PN	3.56	0.303	0.47	0.63	1.73			D2B	6.1	0.313	0.46	0.78	4.07			D1B	5.63	0.323	0.42	0.36	0.9			D1I	4.59	0.42	0.5	0.32	0.79			POB	4.43	0.469	0.43	0.61	3.38
POB	8.71	0.33	0.44	0.68	2.41			D1I	4.71	0.348	0.42	0.87	4.94			POB	7.23	0.326	0.43	0.36	1.26			POB	6.64	0.434	0.51	0.33	1.12			D2I	4.57	0.483	0.45	0.62	4.01
DCS	7.43	0.342	0.48	0.71	3.12			P1B	4.68	0.365	0.44	0.91	5.86			D2B'	5.17	0.392	0.4	0.43	1.7			D2B'	5.68	0.495	0.43	0.37	1.5			P1B	4.94	0.532	0.32	0.69	4.69
INO	9.51	0.348	0.45	0.72	3.84			P2B	6.29	0.385	0.42	0.96	6.82			PN	2.17	0.405	0.5	0.45	2.14			MOW	6.15	0.495	0.49	0.37	1.87			CPV	9.83	0.623	0.5	0.8	5.49
P2A	7.17	0.375	0.48	0.78	4.62			CPV	10.6	0.401	0.45	1	7.82			D1I	3.65	0.47	0.42	0.52	2.66			P1H	8.21	0.514	0.45	0.39	2.26			D1A	13.3	0.633	0.46	0.82	6.31
D2I	3.85	0.38	0.46	0.79	5.41			D2A	8.72	0.414	0.43	1.03	8.85			P1H	4.63	0.475	0.44	0.52	3.19			D2B	11.8	0.535	0.44	0.4	2.67			D2B	6.13	0.697	0.51	0.9	7.21
MOW	10.1	0.392	0.45	0.81	6.22			INO	6.34	0.501	0.47	1.25	10.11			P1B	5.54	0.477	0.46	0.53	3.71			DCS	9.9	0.63	0.49	0.48	3.14			P2A	6.51	0.712	0.33	0.92	8.13
P2B	4.2	0.447	0.32	0.93	7.15			D1A	7.4	0.503	0.43	1.26	11.36			P2A	6.09	0.499	0.44	0.55	4.26			PN	2.48	0.65	0.48	0.49	3.63			POR	7.85	0.841	0.43	1.08	9.21
D1H	5.99	0.485	0.42	1.01	8.15			P1H	5.34	0.558	0.43	1.39	12.76			D2B	8.36	0.526	0.47	0.58	4.84			P1B	6.33	0.753	0.51	0.57	4.2			P1H	11.5	0.849	0.51	1.09	10.31
D2A	8.43	0.539	0.5	1.12	9.27			MOW	7.54	0.601	0.44	1.5	14.26			INO	9.58	0.543	0.42	0.6	5.44			D1B'	9.2	0.831	0.48	0.63	4.83			P1A	13.6	1.1	0.43	1.42	11.72
PSP	14.4	0.55	0.38	1.14	10.41			DCS	9.93	0.694	0.47	1.73	15.99			D2H	4.49	0.55	0.49	0.61	6.05			P1I	5.67	1.08	0.49	0.82	5.65			D2A	10.8	1.21	0.48	1.56	13.29
D1B'	6.53	0.551	0.46	1.14	11.55			P2A	8.03	0.784	0.4	1.96	17.95			D2I	4.01	0.56	0.49	0.62	6.67			PCA	9.13	1.09	0.42	0.83	6.48			P1I	10.4	1.28	0.32	1.65	14.93
CPV	11.2	0.574	0.47	1.19	12.74			CDM	24.1	0.861	0.49	2.15	20.1			P2B	4.59	0.566	0.41	0.62	7.29			P2A	9.04	1.23	0.5	0.93	7.41			IDS	25.6	1.28	0.42	1.65	16.59
D2B	7.78	0.603	0.49	1.25	13.99			P2H	5.34	0.956	0.48	2.39	22.49			DCS	9.99	1	0.43	1.1	8.4			P2B	5.05	1.25	0.46	0.95	8.35			CDM	19.8	1.47	0.49	1.89	18.48
P1B	4.72	0.713	0.46	1.48	15.47			P1I	5.88	0.993	0.46	2.48	24.98			P1A	8.88	1.04	0.43	1.15	9.55			P2H	8.24	1.32	0.45	1	9.35			MOW	10.2	1.72	0.42	2.22	20.7
CDM	20.3	0.733	0.47	1.52	16.99			PCA	12.3	1.03	0.46	2.58	27.56			D1A	7.75	1.19	0.45	1.31	10.86			CPV	13.5	2.2	0.5	1.66	11.01			HDL	19.6	2.21	0.49	2.85	23.55
P1A	12.1	0.84	0.45	1.74	18.73			POB	3.9	1.06	0.48	2.64	30.2			D2A	11.2	1.2	0.41	1.33	12.19			D2H	10.9	2.21	0.43	1.68	12.69			PG1	15.2	2.65	0.49	3.42	26.96
D1I	6	0.857	0.46	1.78	20.51			P1A	12.5	1.17	0.39	2.93	33.12			MOW	9.32	1.28	0.48	1.41	13.59			PSP	11.7	2.28	0.45	1.72	14.41			PP2	49.5	2.96	0.52	3.82	30.78
P2H	5.78	0.896	0.33	1.86	22.37			PSP	9.12	1.2	0.44	3.01	36.13			PSP	13.8	1.44	0.46	1.59	15.18			P1A	18	2.34	0.45	1.77	16.18			P2L	12	4.18	0.33	5.39	36.17
D1A	12.2	1.09	0.45	2.25	24.62			POR	5.14	1.29	0.48	3.23	39.36			CPV	11.3	1.53	0.42	1.69	16.86			D2A	16.7	2.37	0.41	1.79	17.98			PCA	27.8	5.87	0.43	7.56	43.74
POR	10.6	1.18	0.46	2.44	27.06			PG1	15.7	1.64	0.45	4.1	43.46			IDS	28.3	2.07	0.44	2.28	19.14			POR	5.03	2.41	0.5	1.83	19.8			PD1	29.6	7.95	0.24	10.25	53.99
D1B	11.6	1.28	0.45	2.66	29.73			PD1	35.8	1.78	0.43	4.44	47.9			P1I	4.6	2.13	0.49	2.35	21.5			PD1	23.4	2.58	0.44	1.96	21.76			SVL	53.4	9.06	0.39	11.68	65.67
IDS	30.7	1.35	0.43	2.81	32.53			PD2	60.7	1.87	0.43	4.68	52.58			PD1	34.2	2.44	0.42	2.69	24.19			D1A	21.6	2.97	0.49	2.25	24.01			PD2	62.9	10.7	0.3	13.85	79.53
P1H	8.24	1.5	0.44	3.1	35.64			HDL	20.7	2.01	0.45	5.02	57.6			POR	8.1	2.96	0.47	3.27	27.45			D1H	14.7	3.12	0.47	2.36	26.37
PG1	18.8	1.62	0.45	3.36	39			FL	87.3	2.65	0.42	6.63	64.23			PCA	17	3.07	0.47	3.39	30.85			PG1	14.2	3.47	0.49	2.63	29			Groups Small & Large
PD1	33.2	1.69	0.4	3.51	42.5			IDS	26.2	3.73	0.32	9.33	73.56			FL	87.3	3.45	0.33	3.81	34.65			CDM	21.9	4.23	0.44	3.2	32.2			Average squared distance = 131,88
PCA	16.1	1.71	0.43	3.55	46.05											PD2	59.7	3.63	0.37	4.01	38.66			HDL	19.2	4.65	0.48	3.52	35.72
HDL	24.9	2.04	0.46	4.22	50.28			Groups large & small								PG1	18.7	3.99	0.49	4.4	43.07			D1B	17.6	4.7	0.42	3.55	39.27				Group Small	Group Large
P1I	14.1	2.22	0.35	4.6	54.88			Average squared distance = 206,77								CDM	22.7	4.27	0.31	4.71	47.77			FL	92.7	4.77	0.48	3.61	42.88			Measure	Av.Value	Av.Value	Av.Sq.Dist	Sq.Dist/SD	Contrib%	Cum.%
PD2	67.5	3.05	0.37	6.33	61.21											HDL	21.7	5.49	0.45	6.05	53.83			PD2	59.4	6.07	0.47	4.6	47.47			FL	79.7	81.3	24.1	0.45	18.27	18.27
FL	91	5.32	0.39	11.04	72.25				Group large	Group small						PP2	51.9	10.6	0.41	11.73	65.56			IDS	30.2	6.18	0.45	4.68	52.15			PD2	61.9	62.9	15.6	0.53	11.81	30.09
								Measure	Av.Value	Av.Value	Av.Sq.Dist	Sq.Dist/SD	Contrib%	Cum.%		SVL	55.6	11.5	0.42	12.7	78.26			PP2	66.1	31.3	0.46	23.71	75.86			SVL	53.2	53.4	14.1	0.56	10.71	40.79
Groups Large & Small								SVL	65.2	61.2	35.1	0.72	16.98	16.98																		PCA	28.3	27.8	10.4	0.68	7.91	48.7
Average squared distance = 245,67								PP2	59.5	56.2	24.9	0.76	12.03	29.01		Groups Large & Small								Groups Large & Small								PD1	30	29.6	9.73	0.3	7.38	56.08
								PD2	64.6	60.7	20	1.11	9.66	38.67		Average squared distance = 192,29								Average squared distance = 308,44								PP2	49.4	49.5	7.04	0.67	5.34	61.42
	Group Large	Group Small						IDS	29.5	26.2	19.7	0.83	9.54	48.22																		POR	9.14	7.85	6.82	0.23	5.17	66.59
Measure	Av.Value	Av.Value	Av.Sq.Dist	Sq.Dist/SD	Contrib%	Cum.%		FL	89.5	87.3	11.9	0.77	5.78	54			Group Large	Group Small							Group Large	Group Small						PG1	16	15.2	5.22	0.69	3.95	70.54
SVL	66.1	65.9	47.2	0.86	19.2	19.2		PG1	13.7	15.7	10.3	0.91	5	59		Measure	Av.Value	Av.Value	Av.Sq.Dist	Sq.Dist/SD	Contrib%	Cum.%		Measure	Av.Value	Av.Value	Av.Sq.Dist	Sq.Dist/SD	Contrib%	Cum.%
PP2	63.2	63.2	41.9	0.82	17.05	36.25		CDM	21.7	24.1	10.3	0.76	4.97	63.97		SVL	59	55.6	35.8	0.62	18.59	18.59		SVL	72.6	69.7	61	0.79	19.79	19.79
PD2	71.7	67.5	26.6	1	10.84	47.09		HDL	18.9	20.7	8.35	0.71	4.04	68.01		PP2	54.5	51.9	28.5	0.61	14.81	33.41		PP2	68.8	66.1	55.8	0.8	18.1	37.89
HDL	21.5	24.9	21.4	0.88	8.69	55.78		P2H	7.04	5.34	5.97	0.8	2.89	70.9		INW	3.27	3.91	19.9	0.14	10.37	43.78		PD2	63	59.4	21.6	0.8	6.99	44.88
FL	92.7	91	13.8	0.79	5.6	61.38										PD2	61.5	59.7	11.4	0.62	5.91	49.69		D1H	11.5	14.7	16.7	0.9	5.42	50.3
IDS	33.3	30.7	10.5	0.94	4.28	65.67										HDL	20.5	21.7	9.76	0.82	5.08	54.77		IDS	32.8	30.2	14.9	0.64	4.82	55.12
CDM	17.5	20.3	10.5	1.01	4.26	69.93										PG1	17.4	18.7	9.53	0.89	4.95	59.72		CDM	18.9	21.9	14.6	0.76	4.72	59.84
POR	8.48	10.6	7.93	0.87	3.23	73.15										DCS	10.1	9.99	7.51	0.17	3.91	63.63		D1A	19.7	21.6	10.1	0.82	3.27	63.11
																CDM	21.5	22.7	6.93	0.66	3.6	67.23		P1A	16.5	18	9.42	0.78	3.05	66.16
																FL	88.2	87.3	6.61	0.61	3.44	70.67		PG1	12.5	14.2	8.95	0.76	2.9	69.07
																								HDL	18.4	19.2	8.72	0.75	2.83	71.89
